# Supplementary material for: Recovery Sleep Reverses Impaired Response Inhibition due to Sleep Restriction: Evidence from a Visual Event Related Potentials Study
Source: PLoS One. 2015 Dec 10;10(12):e0142361. doi: 10.1371/journal.pone.0142361 (PMC4684334; doi:10.1371/journal.pone.0142361)
Supplement: S1 File — (XLSX) [file pone.0142361.s001.xlsx]

## Sheet: Sheet1
	NoGo_N2_latency (ms)					NoGo_N2_amplitude (μv)					NoGo_P3_latency (ms)					NoGo_P3_amplitude (μv)
electrode	baseline	12-h TSD	24-h TSD	36-h TSD	8-h RS	baseline	12-h TSD	24-h TSD	36-h TSD	8-h RS	baseline	12-h TSD	24-h TSD	36-h TSD	8-h RS	baseline	12-h TSD	24-h TSD	36-h TSD	8-h RS
F3	241	257	254	283	247	-7.87	-4.6	-2.17	-7.39	-9.97	311	332	330	356	319	10.36	5.72	8.08	3.15	13.17
F3	258	243	254	264	252	-10.24	-4.81	-2.99	-3.75	-6.29	323	322	332	332	324	3.32	6.63	0.81	0.81	6.92
F3	252	285	282	279	255	-5.44	-5.47	-6	-5.83	-5.56	343	333	335	347	313	-2.47	-3.06	-5.51	-1.43	-3.11
F3	261	243	265	260	255	-4.13	-8.36	-6.24	-6.63	-6.24	332	369	329	356	343	5.62	4.26	1.13	0.45	4.77
F3	239	237	281	278	269	-1.5	0.07	0.99	-0.15	-1.48	389	372	374	382	383	6.09	7.82	9.08	5.2	8.34
F3	299	252	299	292	299	-3.3	-2.85	-8.91	-2.1	-5.56	399	399	411	397	411	12.25	13.04	5.45	6.69	11.93
F3	215	253	263	243	230	1.98	-1.14	1.55	-0.07	2.46	354	332	350	355	339	11.14	8.53	16.12	12.32	16.88
F3	252	259	259	262	250	-8.25	-7.82	-8.5	-9.03	-8.19	396	374	415	389	398	11.83	7.9	9.69	2.93	12.51
F3	202	215	253	261	245	-2.22	-2.62	-3.81	-4.31	-1.44	386	373	425	428	390	11.77	8.88	5.94	5.27	9.88
F3	249	264	299	315	257	-6.56	-5.64	-4.22	-6.31	-8.41	373	379	413	396	373	5.97	4.23	-0.14	-1.94	1.91
F3	261	235	257	252	250	3.95	-1	4.69	3.47	-0.93	357	370	354	381	370	12.8	6.75	9.61	9.17	7.37
F3	202	199	198	206	239	-0.87	-0.21	-0.22	-0.01	-0.96	315	309	311	312	336	8.74	6.9	5.42	4.99	2.71
FC3	243	256	254	286	249	-7.84	-3.76	-2.32	-6.77	-11.28	314	336	335	385	327	11.34	7.19	9.43	5.75	14.25
FC3	261	241	255	264	254	-6.37	-3.84	-1.89	-2.3	-6.18	326	349	349	349	330	6.03	7.66	1.49	2.72	7.4
FC3	252	283	282	279	283	-6.05	-4.26	-5.74	-6.21	-6.79	342	333	336	347	315	-2.44	-1.8	-4.78	-1.06	-3.95
FC3	259	245	264	258	255	-6.94	-8.98	-8.34	-7.55	-8.83	329	373	326	377	344	4.75	5.59	0.45	2.36	5.61
FC3	240	238	272	277	258	-2.2	0.26	1.25	-0.42	-1.7	366	370	390	382	382	6.54	8.89	8.5	5.42	10.01
FC3	268	252	299	292	296	-5.49	-5.95	-7.88	-2.42	-6.22	399	399	412	395	412	13.95	12.94	8.99	7.11	14.55
FC3	226	252	242	240	224	2.28	0.68	2.93	2.77	4.27	344	338	345	349	336	20.81	20.8	23.04	18.89	21.09
FC3	251	260	258	262	250	-7.84	-7.63	-7.34	-7.63	-6.26	375	375	406	387	395	15.56	11.14	12.61	5.62	14.12
FC3	205	210	232	258	239	-2.8	-3.04	-3.73	-5.44	-0.39	385	374	425	426	388	16.66	12.81	8.53	8.34	14.78
FC3	239	254	293	315	253	-5.01	-3.97	-1.93	-4.77	-6.35	377	378	413	396	351	9.66	8.73	3.22	0.17	3.79
FC3	259	239	250	252	250	3.6	-1.01	4.37	3.48	-0.94	353	370	355	381	372	13.05	7.76	10.68	9.22	7.31
FC3	200	198	196	206	219	-0.12	-0.34	-0.29	0.58	-0.67	318	310	312	316	334	9.26	7.74	6.32	5.57	3.17
C3	234	255	265	285	249	-3.22	-1.23	-0.71	-1.81	-5.98	323	336	334	389	332	9.41	6.89	7.44	5.79	11.39
C3	269	251	309	275	272	-0.92	0.73	1.93	1.81	0.8	326	347	354	349	359	7.26	7.35	4.96	4.9	8.07
C3	250	287	283	282	244	-4.09	0.15	-2.5	-3.12	-2.41	340	331	349	353	369	-0.23	1.57	-1.44	1.86	2.57
C3	255	243	259	255	253	-6.49	-7.74	-6.72	-6.36	-5.86	311	381	308	381	383	3.03	5.09	0.84	1.67	5.67
C3	239	261	270	278	266	-1.25	1.13	1.61	-0.46	-1.46	393	372	392	382	385	4.98	6.55	6.54	2.4	7.18
C3	261	247	299	299	246	-5.4	-5.46	-3.22	-0.51	-5.9	398	399	415	392	411	10.65	9.41	7.61	5.27	10.55
C3	200	230	226	220	220	3.7	5.78	4.72	6.16	7.34	352	341	347	351	343	19.83	20.5	20.13	17.39	19.77
C3	249	257	257	262	242	-3.05	-3.78	-3.78	-3.86	-1.81	370	371	406	382	395	13.81	9.77	11.47	6.04	11.78
C3	202	201	220	255	197	-1.61	-0.87	-0.23	-1.44	1.47	392	399	428	428	390	15.31	11.07	9.15	10.22	13.47
C3	236	252	278	259	249	-1.29	-0.18	0.99	0.47	-2.01	376	374	411	300	322	8.12	7.41	3.12	2.53	4.09
C3	261	243	289	261	266	4.88	1.51	4.9	2.65	2.11	381	369	355	377	380	8.85	6.48	6.55	5.5	4.32
C3	282	180	192	202	214	3.95	-0.09	0.1	2.12	1.1	315	349	332	336	339	6.32	5.97	5.14	4.22	1.61
Fz	245	257	259	288	250	-8.44	-5.49	-2.22	-8.26	-12.2	315	332	331	381	324	11.19	6.5	8.76	3.46	14.02
Fz	258	242	255	263	252	-12.98	-6.73	-4.71	-5.89	-8.75	325	347	322	335	328	3	6.81	1.03	0.05	7.16
Fz	252	278	281	282	279	-8.82	-6.93	-8.71	-9.11	-9.12	342	333	331	340	313	-6.3	-4.25	-8.06	-2.89	-6.33
Fz	264	247	268	261	259	-7.34	-10.48	-9.74	-9.18	-10.1	337	369	365	357	349	5.69	5.93	0.82	1.83	6.94
Fz	239	241	277	273	266	-3.12	-0.35	0.43	-0.84	-3.67	388	368	370	382	380	6.49	10.37	10.15	5.74	9.56
Fz	274	253	299	281	294	-6.27	-6.9	-11.22	-6.53	-9.01	399	399	408	394	409	15.21	16.18	10.05	8.83	15.77
Fz	244	253	254	244	235	-1.6	-3.23	-1.67	-1.6	0.63	340	338	343	331	332	19.68	20.69	23.46	19.02	23.75
Fz	252	261	258	265	251	-8.36	-8.07	-8.13	-9.09	-7.61	376	375	407	385	392	15.7	11.62	12.87	5.6	15.81
Fz	242	219	250	260	241	-3.9	-4.48	-5.47	-5.28	-2.66	373	362	426	428	389	16.81	12.91	8.82	9.51	12.93
Fz	241	258	293	312	256	-8.13	-6.56	-5.26	-7.43	-10.84	374	380	410	403	370	11.22	9.89	3.92	0.85	4.23
Fz	261	240	255	250	256	2.97	-1.5	3.94	4.21	-1.61	361	371	356	379	369	17.03	9.83	14.41	12.31	10.84
Fz	207	206	242	218	243	-1.96	-0.97	-0.26	-0.88	-2.89	323	307	306	311	326	8.37	7.15	7.59	4.77	2.17
FCz	246	259	264	289	253	-9.25	-4.78	-2.85	-9.31	-13.44	315	332	331	381	324	11.19	6.5	8.76	3.46	14.02
FCz	261	241	256	261	251	-10.76	-3.06	-2.73	-4.55	-6.6	325	347	322	335	328	3	6.81	1.03	0.05	7.16
FCz	252	272	280	283	275	-10.23	-6.92	-8.79	-9.58	-10.49	342	333	331	340	313	-6.3	-4.25	-8.06	-2.89	-6.33
FCz	265	253	267	261	262	-11.43	-14.05	-12.77	-11.97	-14.97	337	369	365	357	349	5.69	5.93	0.82	1.83	6.94
FCz	243	241	273	274	265	-4.45	-0.64	0.31	-0.9	-4.82	388	368	370	382	380	6.49	10.37	10.15	5.74	9.56
FCz	266	251	273	277	251	-8.68	-10.07	-9.49	-7.38	-9.47	399	399	408	394	409	15.21	16.18	10.05	8.83	15.77
FCz	232	249	242	240	228	-1.02	-0.99	0.05	0.75	2.76	340	338	343	331	332	19.68	20.69	23.46	19.02	23.75
FCz	252	260	257	264	249	-7.34	-7.11	-6.75	-7.48	-6.04	376	375	407	385	392	15.7	11.62	12.87	5.6	15.81
FCz	239	221	249	251	240	-6.63	-5.16	-5.05	-7.24	-3.56	373	362	426	428	389	16.81	12.91	8.82	9.51	12.93
FCz	241	254	290	265	252	-6.51	-5.07	-3.85	-5.82	-7.98	374	380	410	403	370	11.22	9.89	3.92	0.85	4.23
FCz	261	243	255	255	257	3.4	-0.87	4.68	4.65	-0.2	361	371	356	379	369	17.03	9.83	14.41	12.31	10.84
FCz	208	202	198	215	245	-2.12	-1.47	0.89	-0.38	-2.38	323	307	306	311	326	8.37	7.15	7.59	4.77	2.17
Cz	242	236	255	290	245	-4.69	-1.99	0.01	-4.11	-9.12	314	336	329	380	331	10.81	7.82	9.05	4.61	12
Cz	266	246	266	257	241	-2.57	1.22	0.73	-0.8	-1.35	326	312	346	325	356	7.6	8.94	4.03	3.63	8.95
Cz	222	277	275	280	248	-7.83	-3.55	-6.58	-6.23	-7.01	342	349	349	353	373	-4.01	-1.25	-4.96	0.13	-1.46
Cz	258	243	261	259	256	-11.13	-12.42	-10.85	-10.42	-12.94	369	372	368	357	347	2.72	6.33	-0.06	2.81	5.56
Cz	239	237	271	276	271	-3.98	-0.21	1	-0.43	-3.94	360	365	362	343	366	4.5	8.03	6.78	3.72	7.55
Cz	263	251	267	275	248	-9.68	-10.99	-9.14	-6.7	-10.6	396	398	412	394	410	11.76	10.98	8.47	6.58	12.3
Cz	200	251	261	237	220	1.5	3.8	3.09	4.37	4.81	331	333	330	316	330	25.39	28.14	25.03	25.28	23.98
Cz	251	258	254	261	243	-4.5	-4.92	-4.58	-5.06	-3.61	368	363	396	368	352	14.68	11.72	12.67	7.16	13.35
Cz	209	202	246	223	238	-6.39	-4.93	-1.47	-6.39	-1.63	390	393	429	429	399	15.97	12.51	13.12	11.4	15.39
Cz	239	252	263	258	247	-4	-1.66	-0.93	-2.33	-4.87	370	373	411	396	323	11.02	9	2.67	1.52	3.34
Cz	262	230	257	250	230	5.82	0.64	5.78	4.92	2.12	360	370	355	383	376	13.02	8.27	9.69	9.51	7.62
Cz	240	198	211	221	246	0.23	-1.89	0.55	1.31	-0.6	306	305	304	309	319	7.47	5.59	6.11	5.68	2.47
F4	247	256	256	287	250	-6.82	-4.85	-1.54	-7.15	-9.63	317	336	326	378	320	8.55	5.94	7.33	2.46	11.85
F4	257	242	254	261	248	-11.34	-5.57	-4.36	-5.46	-7.65	321	324	320	330	321	2.15	5.35	1.4	-0.06	7.31
F4	247	276	280	280	251	-8.54	-8.18	-8.19	-7.41	-8.06	340	332	329	338	329	-4.73	-3.88	-7.22	-1.94	-5.62
F4	259	245	262	260	255	-5.49	-9.99	-7.92	-7.75	-8.27	333	369	330	351	345	8.11	4.02	2.13	2.02	7.28
F4	238	237	276	269	268	-2.16	-0.58	1.61	-0.75	-2.83	389	367	369	381	383	7.68	9.58	10.78	5.6	9.4
F4	298	267	299	278	294	-4.96	-5.98	-9.8	-4.3	-7.08	396	399	408	394	412	10.72	6.89	6.05	6.66	12.28
F4	250	253	263	252	242	0.12	-1.69	-0.96	-0.78	2.04	353	342	348	355	334	16.67	17.33	18.42	16.38	20.29
F4	254	261	255	268	251	-6.14	-6.77	-6.69	-7.69	-6.93	399	388	408	381	392	12.78	9.38	10.71	4.55	13.15
F4	207	216	250	264	240	-1.24	-2.72	-3.05	-2.4	-1.38	388	364	430	429	393	14.73	10.19	8.81	7.81	10
F4	241	262	291	313	258	-7.78	-6.16	-6.66	-8.79	-9.97	372	379	406	412	371	9.34	6.69	3.45	0.53	1.92
F4	260	239	257	250	255	2.64	-1.57	3.72	5.08	-0.31	360	348	352	378	370	14.99	8.47	12.26	11.79	10.9
F4	208	205	210	223	243	-1.59	-1.66	-0.17	-0.9	-2.01	315	308	306	311	320	9.54	8.28	8.54	6.08	6.48
FC4	246	257	259	288	250	-7.73	-5.16	-1.4	-6.6	-11.53	327	340	336	376	326	10.2	7.22	9.01	2.86	13.93
FC4	259	241	258	258	246	-9.9	-3.12	-2.72	-4.33	-6.67	323	326	332	347	325	3.41	6.24	2.06	1.52	6.6
FC4	247	274	276	281	249	-9.14	-8.25	-8.12	-6.81	-8.53	342	333	331	340	329	-5.1	-4.1	-6.29	-1.47	-4.59
FC4	259	246	262	260	257	-8.46	-11.64	-10.05	-9.12	-12.34	336	370	329	352	345	7.04	6.29	0.88	3.43	6.98
FC4	238	239	273	272	269	-2.33	-0.06	1.38	-0.35	-2.7	360	366	364	381	382	5.9	8.98	9.16	6.09	8.44
FC4	270	262	274	276	249	-6.42	-4.5	-7.83	-4.85	-6.49	396	395	410	393	410	14.09	12.3	8.69	9.19	13.65
FC4	244	250	259	243	227	1.35	1.45	1.58	2.49	3.87	352	335	345	345	335	21.21	20.76	22.33	21.12	22.53
FC4	251	259	256	264	250	-6.3	-6.25	-6.95	-6.63	-6.54	395	374	400	376	389	15.94	12.41	12.68	7.31	14.23
FC4	209	211	248	249	239	-4.35	-4.18	-3.24	-2.56	-1.24	387	364	427	427	396	15.33	11.22	9.69	11.15	14.18
FC4	239	254	291	315	249	-6.55	-3.24	-3.73	-5.16	-7.26	373	377	408	404	377	10.46	9.38	2.54	1.68	2.16
FC4	259	230	254	250	230	3.88	-0.77	5.47	5.22	1.49	363	372	367	380	374	16.48	11.24	15.08	13.49	11.97
FC4	217	204	211	224	245	-1.38	-2	-0.45	-0.55	-2.43	322	308	308	310	323	9.39	8.53	8.22	6.93	5.45
C4	242	236	255	290	245	-6.02	-3.13	-0.62	-4.94	-9.49	331	344	338	380	330	7.99	7.21	7.5	2.75	10.71
C4	266	246	266	257	241	-4.7	0.86	-0.22	-1.51	-2.16	326	327	338	325	371	6.24	7.55	3.5	3.78	7.72
C4	222	277	275	280	248	-6.49	-3.36	-6.37	-3.84	-7.17	346	347	349	364	394	-3.2	0.04	-4.12	-0.25	-1.24
C4	258	243	261	259	256	-7.23	-9.49	-8.02	-6.1	-9.57	338	363	328	331	344	4.57	4.54	1.07	4.31	6.66
C4	239	237	271	276	271	-1.52	0.79	1.83	-1.08	-2.39	360	364	363	382	381	4.45	7.66	7.27	2.26	6.28
C4	263	251	267	275	248	-5.26	-3.64	-4.87	-3.49	-5.52	395	394	410	391	410	11.37	11.42	7.98	6.81	10.71
C4	200	251	261	237	220	1.43	3.73	4.12	5.18	4.18	353	339	348	353	344	19.54	18.23	18.71	18.29	17.98
C4	251	258	254	261	243	-4.92	-5.19	-4.7	-5.17	-6.61	375	370	395	370	357	13.26	10.05	11.82	7.3	9.53
C4	209	202	246	223	238	-6.34	-4.81	-2.78	-4.32	-1.82	393	399	436	427	399	11.64	8.87	8.44	8.27	10.81
C4	239	252	263	258	247	-4.18	-2.8	-2.73	-2.19	-4.23	371	376	426	399	381	8.58	5.94	0.83	1.85	2.24
C4	262	230	257	250	230	4.59	1.42	4.93	5.39	1.62	376	372	372	386	377	14.53	10.41	11.78	12.24	10.2
C4	240	198	211	221	246	-1.42	-1.73	-0.34	0.72	-1.46	309	309	312	309	325	6.5	6.22	5.49	5.94	4
